# Supplementary material for: Simultaneous electrophysiological and morphological assessment of functional damage to neural networks in vitro after 30–300 g impacts
Source: Sci Rep. 2019 Oct 18;9:14994. doi: 10.1038/s41598-019-51541-x (PMC6802386; doi:10.1038/s41598-019-51541-x)
Supplement: Supplementary file 2 — ER56 Control Plexon Data Part 1 of 2 [file 41598_2019_51541_MOESM2_ESM.zip]

Archive with 1 entries (1 files):
- ER56 CON PART 1.plx
